# Supplementary material for: Tetraalkyl Hydroxymethylene-bisphosphonate and Dialkyl 1-Diphenylphosphinoyl-1-hydroxy-ethylphosphonate Derivatives by the Pudovik Reaction and Their Rearranged Products
Source: Molecules. 2021 Dec 14;26(24):7575. doi: 10.3390/molecules26247575 (PMC8707796; doi:10.3390/molecules26247575)
Supplement: Supplementary file 1 [file molecules-26-07575-s001.zip]

Archive with 1 entries (1 files):
- molecules-1484067-supplementary.pdf
